# Supplementary material for: Production of Polyhydroxyalkanoates (PHAs) by Vibrio alginolyticus Strains Isolated from Salt Fields
Source: Molecules. 2021 Oct 17;26(20):6283. doi: 10.3390/molecules26206283 (PMC8537743; doi:10.3390/molecules26206283)
Supplement: Supplementary file 1 [file molecules-26-06283-s001.zip]

Archive with 1 entries (1 files):
- molecules-1393821-Supplementary.pdf
